# Supplementary material for: Norcantharidin Enhances the Antitumor Effect of 5-Fluorouracil by Inducing Apoptosis of Cervical Cancer Cells: Network Pharmacology, Molecular Docking, and Experimental Validation
Source: Curr Issues Mol Biol. 2024 Apr 25;46(5):3906–18. doi: 10.3390/cimb46050242 (PMC11120450; doi:10.3390/cimb46050242)
Supplement: Supplementary file 1 [file cimb-46-00242-s001.zip]

Archive with 1 entries (1 files):
- cimb-2949536-supplementary.pdf
